# Supplementary material for: Isolation of Nocuolin A and Synthesis of New Oxadiazine Derivatives. Design, Synthesis, Molecular Docking, Apoptotic Evaluation, and Cathepsin B Inhibition
Source: Mar Drugs. 2023 Apr 29;21(5):284. doi: 10.3390/md21050284 (PMC10221466; doi:10.3390/md21050284)
Supplement: Supplementary file 1 [file marinedrugs-21-00284-s001.zip]

Archive with 1 entries (1 files):
- marinedrugs-2339257-supplementary.pdf
